# Supplementary material for: High-Frequency Spinal Cord Stimulation for the Treatment of Spasticity: A Preliminary Case Series
Source: Brain Sci. 2026 Jan 22;16(1):118. doi: 10.3390/brainsci16010118 (PMC12838596; doi:10.3390/brainsci16010118)
Supplement: Supplementary file 1 [file brainsci-16-00118-s001.zip]

Archive with 1 entries (1 files):
- brainsci-4069206-supplementary.pdf
